# Supplementary material for: Intermittent Ketamine and Neuromodulation Treatment Evoke Synergistic Antidepressant-Relevant Action
Source: Biol Psychiatry. Author manuscript; Available in PMC 2026 Jun 16. (PMC13270383; doi:10.1016/j.biopsych.2025.10.009)
Supplement: 2 [file NIHMS2184794-supplement-2.xlsx]

## Sheet: Sheet1
Table S1. Details on the statistical analyses performed, number of independent observation, main effects, and interaction effects for described results.
Figure	Statistical test	n (as appear in graph)	Main effects			Interaction effects			Significant post hoc results
Fig. 1
1B	Repeated measures ANOVA	n = 6, 5, 5	KET: F (2, 13) = 0.001842; P=0.99	Stimulus Intensity: F (9, 117) = 57.62; P<0.0001		Stim Intensity x KET: F (18, 117) = 0.5148; P=0.95
1C	One-way ANOVA		KET: F (2, 13) = 20.68; P<0.0001						VEH vs 1xKET: p=0.0063; VEH vs 6xKET: p<0.0001; 1xKET vs 6xKET: p=0.020
Fig. 2
2B	Repeated measures ANOVA	n = 6, 6	ECS: F (1, 10) = 5.902; P=0.036	Stimulus Intensity: F (9, 90) = 52.19; P<0.0001		Stim Intensity x ECS: F (9, 90) = 5.489; P<0.0001			VEH vs ECS 200 µA: p=0.014; VEH vs ECS 225 µA: p=0.020; VEH vs ECS 250 µA: p=0.0041; VEH vs ECS 275 µA: p=0.0005; VEH vs ECS 300 µA: p=0.0002
2C	Student's unpaired t-test		VEH vs. ECS: t10=3.469; P=0.0060
2D	Repeated meaures ANOVA	n = 8, 10, 10	ECS: F (2, 25) = 4.791; P=0.017	Training phase: F (1, 25) = 187.3; P<0.0001		Training phase x ECS: F (2, 25) = 4.854; P=0.017			Naïve vs 7xECS: p=0.0015; 7xSham vs 7xECS: p=0.00090
2E	One-way ANOVA		ECS: F (2, 25) = 11.61; P=0.0003						Naïve vs 7xECS: p=0.0045; 7xSham vs 7xECS: p=0.00030
Fig. 3
3B	Repeated measures ANOVA	n = 6, 5, 6, 5, 6, 6	KET: F (2, 28) = 0.03000; P=0.97	ECS: F (1, 28) = 0.2450; P=0.63	Stim intensity: F (9, 252) = 178.2; P<0.0001	Stim Intensity x KET: F (18, 252) = 0.3310; P=0.99	Stim Intensity x ECS: F (9, 252) = 1.182; P=0.31	KET x ECS: F (2, 28) = 0.9040; P=0.42
3D	Two-way ANOVA		KET: F (2, 28) = 4.797; P=0.016	ECS: F (1, 28) = 3.990; P=0.056				KET x ECS: F (2, 28) =3.374; P=0.049	VEH-Sham vs 10 mg/kg KET-Sham: p=0.038; VEH-ECS vs 10 mg/kg KET-Sham: p=0.026; 3 mg/kg KET-Sham vs 10 mg/kg KET-Sham: p=0.016; 3 mg/kg-ECS vs 10 mg/kg KET-Sham: p=0.022; 10 mg/kg KET-Sham vs 10 mg/kg KET-ECS: p=0.038
3E	Two-way ANOVA	n = 10, 10, 10, 10, 9, 10	KET: F (2, 53) = 3.765; P=0.030	ECS: F (1, 53) = 3.760; P=0.058				KET x ECS: F (2, 53) = 3.233; P=0.047	VEH-Sham vs 10 mg/kg KET-Sham: p=0.033; VEH-ECS vs 10 mg/kg KET-Sham: p=0.027; 3 mg/kg KET-Sham vs 10 mg/kg KET-Sham: p=0.020; 3 mg/kg-ECS vs 10 mg/kg KET-Sham: p=0.022; 10 mg/kg KET-Sham vs 10 mg/kg KET-ECS: p=0.027
Fig. 4
4B	Repeated measures ANOVA	n = 7, 5, 6, 5, 6, 6	KET: F (2, 29) = 0.1950; P=0.82	ECS: F (1, 29) = 0.1220; P=0.73	Stim intensity: F (9, 261) = 151.3; P<0.0001	Stim Intensity x KET: F (18, 261) = 0.1880; P=1.0	Stim Intensity x ECS: F (9, 261) = 0.269; P=0.98	KET x ECS: F (2, 29) = 0.6310; P=0.54
4E	Two-way ANOVA		KET: F (2, 29) = 12.34; P=0.0001	ECS: F (1, 29) = 3.619; P=0.067				KET x ECS: F (2, 29) =3.967; P=0.030	VEH-Sham vs 3 mg/kg KET-ECS: p=0.011; VEH-Sham vs 10 mg/kg KET-Sham: p=0.0083; VEH-Sham vs 10 mg/kg KET-ECS: p=0.011; VEH-ECS vs 3 mg/kg-ECS: p=0.027; VEH-ECS vs 10 mg/kg KET-Sham: p=0.021; VEH-ECS vs 10 mg/kg KET-ECS: p=0.027; 3 mg/kg KET-Sham vs 3 mg/kg KET-ECS: p=0.020; 3 mg/kg KET-Sham vs 10 mg/kg KET-Sham: p=0.015; 3 mg/kg KET-Sham vs 10 mg/kg KET-ECS: p=0.020
4F	Repeated measures ANOVA	n = 10, 10, 10, 10, 10, 10	KET: F (2, 54) = 0.200; P=0.82	ECS: F (1, 54) = 0.303; P=0.58	Training phase: F (1, 54) = 171.4; P<0.0001	Training phase x KET: F (2, 54) = 0.063; P=0.94	Training phase x ECS: F (1, 54) = 0.110; P=0.74	KET x ECS: F (2, 54) = 0.126; P=0.88
4G	Two-way ANOVA	n = 10, 10, 10, 10, 10, 9	KET: F (2, 53) = 26.03; P<0.0001	ECS: F (1, 53) = 18.04; P<0.0001				KET x ECS: F (2, 53) = 5.108; P=0.0094	VEH-Sham vs 3 mg/kg KET-ECS: p=0.0027; VEH-Sham vs 10 mg/kg KET-Sham: p=0.0092; VEH-Sham vs 10 mg/kg KET-ECS: p<0.0001; VEH-ECS vs 3 mg/kg KET-ECS: p=0.0021; VEH-ECS vs 10 mg/kg KET-Sham: p=0.0078; VEH-ECS vs 10 mg/kg KET-ECS: p<0.0001; 3 mg/kg KET-Sham vs 3 mg/kg KET-ECS: p=0.0014; 3 mg/kg KET-Sham vs 10 mg/kg KET-Sham: p=0.0055; 3 mg/kg KET-Sham vs 10 mg/kg KET-ECS: p<0.0001; 3 mg/kg KET-ECS vs…
Fig. 5
5B	Repeated measures ANOVA	n = 5, 5, 5, 4	KET: F (1, 15) = 0.1200; P=0.73	ECS: F (1, 15) = 0.4388; P=0.52	Stim intensity: F (9, 135) = 163.2; P<0.0001	Stim Intensity x KET: F (9, 135) = 1.037; P=0.41	Stim Intensity x ECS: F (9, 135) = 0.2922; P=0.98	KET x ECS: F (1, 15) = 0.5366; P=0.48
5E	Two-way ANOVA		KET: F (1, 15) = 4.837; P=0.044	ECS: F (1, 15) = 5.808; P=0.029				KET x ECS: F (1, 15) = 8.769; P=0.0097	VEH-Sham vs KET-ECS: p=0.025; VEH-ECS vs KET-ECS: p=0.015; KET-Sham vs KET-ECS: p=0.013
5F	Two-way ANOVA	n = 9, 9, 10, 10	KET: F (1, 34) = 4.337; P=0.045	ECS: F (1, 34) = 4.056; P=0.052				KET x ECS: F (1, 34) = 6.843; P=0.0132	VEH-Sham vs KET-ECS: p=0.026; VEH-ECS vs KET-ECS: p=0.011; KET-Sham vs KET-ECS: p=0.011
Fig. S1
S1A	One-way ANOVA	n = 6, 5, 5	KET: F (2, 13) = 0.8354; P=0.46
S1B	Student's unpaired t-test	n = 6, 6	VEH vs. ECS: t10=1.356; P=0.21
S1C	Two-way ANOVA	n = 6, 5, 6, 5, 6, 6	KET: F (2, 28) = 0.4725; P=0.63	ECS: F (1, 28) = 2.368; P=0.14				KET x ECS: F (2, 28) = 0.1126; P=0.89
S1D	Two-way ANOVA	n = 7, 5, 6, 5, 6, 6	KET: F (2, 29) = 0.9914; P=0.38	ECS: F (1, 29) = 0.01712; P=0.90				KET x ECS: F (2, 29) = 0.2639; P=0.77
S1E	Two-way ANOVA	n = 5, 5, 5, 4	KET: F (1, 15) = 0.01137; P=0.92	ECS: F (1, 15) = 0.1083; P=0.75				KET x ECS: F (1, 15) = 0.05364; P=0.82
Fig. S2
S2A	Student's unpaired t-test	n = 6, 6	VEH vs. ECS: t10=3.469; P=0.0060
S2B	One-way ANOVA	n = 8, 10, 10	ECS: F (2, 25) = 0.09332; P=0.91
S2C	One-way ANOVA		ECS: F (2, 25) = 8.045; P=0.0020						Naïve vs 7xECS: p=0.0059; 7xSham vs 7xECS: p=0.0044
S2D	Student's unpaired t-test	n = 6, 6	VEH vs. ECS: t10=0.7177; P=0.49
Fig. S3
S3A	Two-way ANOVA	n = 10, 10, 10, 10, 10, 10	KET: F (2, 54) = 0.6374; P=0.53	ECS: F (1, 54) = 1.137; P=0.29				KET x ECS: F (2, 54) = 0.4282; P=0.65
S3B	Two-way ANOVA		KET: F (2, 54) = 0.02700; P=0.97	ECS: F (1, 54) = 0.01477; P=0.90				KET x ECS: F (2, 54) = 0.09621; P=0.91
