# Supplementary material for: Intermittent Ketamine and Neuromodulation Treatment Evoke Synergistic Antidepressant-Relevant Action
Source: Biol Psychiatry. Author manuscript; Available in PMC 2026 Jun 16. (PMC13270383; doi:10.1016/j.biopsych.2025.10.009)
Supplement: 3 [file NIHMS2184794-supplement-3.xlsx]

## Sheet: Figure 1
Fig. 1	SIU (µA)	VEH						1xKET						6xKET
Fig. 1B	75	0.0233113	0.0209739	0.0193278	0.01635	0.0436556	0.0278311	0.0535861	0.0061174	0.0029269	0.0213438	0.0284646		0.0389331	0.0244418	0.0121331	0.0248086	0.0212329
	100	0.10213	0.0385354	0.0127434	0.00713	0.152209	0.0674739	0.158303	0.0302956	0.0339022	0.0407086	0.0788834		0.0427462	0.0138023	0.0137514	0.0321976	0.0771355
	125	0.422134	0.0748421	0.0379435	0.0662878	0.221252	0.102976	0.391471	0.102234	0.11433	0.101346	0.145282		0.111303	0.0605913	0.103365	0.0730665	0.241533
	150	0.609859	0.110131	0.0541548	0.0977025	0.286357	0.156384	0.472454	0.138259	0.190569	0.186268	0.215103		0.129188	0.112929	0.143682	0.0952796	0.413227
	175	0.656829	0.145865	0.106479	0.173136	0.326517	0.190966	0.516288	0.182689	0.226857	0.273169	0.251151		0.207184	0.209586	0.210969	0.181182	0.507406
	200	0.692083	0.208574	0.105545	0.202535	0.411423	0.270023	0.578655	0.195146	0.279721	0.358388	0.251077		0.265894	0.249398	0.27423	0.195263	0.658607
	225	0.716109	0.221817	0.136904	0.238305	0.446133	0.311337	0.577323	0.256514	0.332142	0.387083	0.290139		0.312226	0.286713	0.334007	0.239196	0.751602
	250	0.742402	0.249985	0.153096	0.25054	0.515883	0.394229	0.595703	0.269151	0.337455	0.405144	0.226293		0.294775	0.322266	0.352247	0.305907	0.77855
	275	0.769681	0.238583	0.192261	0.253758	0.542458	0.460284	0.623003	0.286449	0.344613	0.428837	0.276064		0.315225	0.36026	0.401334	0.322198	0.847677
	300	0.770624	0.259242	0.244233	0.261304	0.586869	0.4618	0.66004	0.280484	0.318687	0.426479	0.2798		0.33315	0.363728	0.474589	0.30357	0.883697
Fig. 1C	VEH	123.74	139.488	145.571	134.919	154.149	136.843
	1xKET	157.811	181.725	188.045	166.29	147.409
	6xKET	174.822	182.479	195.363	191.969	208.592

## Sheet: Figure 2
Fig. 2		SIU (µA)	7xSham						7xECS
Fig. 2B		75	0.0240072	0.0240719	0.101735	0.0056041	0.0098765	0.0657099	0.0016091	0.112915	0.0278265	0.0796505	0.0052851	0.0552029
		100	0.0724608	0.0514853	0.158913	0.0212883	0.037703	0.148926	0.0314054	0.300216	0.142129	0.0846447	0.0447638	0.210248
		125	0.0502476	0.0832853	0.156264	0.0535352	0.0651504	0.190679	0.134361	0.369666	0.0821755	0.0999589	0.0824668	0.28644
		150	0.0875068	0.122046	0.144806	0.0778198	0.0834239	0.207963	0.224221	0.40503	0.119393	0.178334	0.0853521	0.322552
		175	0.148186	0.150563	0.192954	0.0948942	0.0816391	0.20709	0.229353	0.430902	0.161161	0.222723	0.0832714	0.338631
		200	0.193999	0.152412	0.173867	0.108572	0.104925	0.235263	0.331449	0.50727	0.198794	0.247109	0.125677	0.373997
		225	0.258895	0.216924	0.194078	0.115193	0.120757	0.357971	0.403775	0.530624	0.230533	0.311584	0.17703	0.386294
		250	0.277053	0.233721	0.215024	0.104472	0.131817	0.300237	0.46137	0.558388	0.246111	0.378196	0.204815	0.375113
		275	0.260727	0.254023	0.206951	0.108754	0.148292	0.291595	0.513555	0.572978	0.280512	0.428605	0.272494	0.374743
		300	0.337548	0.267063	0.214538	0.110782	0.160356	0.344252	0.496743	0.596366	0.345528	0.484175	0.383689	0.397471
Fig. 2D	Training	Naïve	7	6	12	12	14	2	5	9
		7xSham	9	10	18	4	12	9	7	12	2	10
		7xECS	9	11	6	5	2	3	14	6	13	18
	Retention	Naïve	221	111	188	322	204	42	350	30
		7xSham	309	178	19	96	392	214	160	262	115	84
		7xECS	102	20	26	31	60	31	75	35	18	71
Fig. 2E		Naïve	192	224	231	206	184	193	120	220
		7xSham	197	244	257	240	219	128	224	245	230	171
		7xECS	34	144	130	172	105	125	182	107	199	73

## Sheet: Figure 3
Fig. 3	SIU (µA)	VEH-SHAM						VEH-ECS						3 mg/kg KET-SHAM						10 mg/kg KET-SHAM						3 mg/kg KET-ECS						10 mg/kg KET-ECS
Fig. 3B	75	0.0391712	0.0196884	0.0511863	0.0648498	0.0236234	0.0408935	0.0163546	0.0539051	0.0397931	0.0062746	0.0160356		0.0352756	0.0246638	0.0156102	0.0101818	0.0183845	0.0087299	0.0858284	0.0035928	0.0039395	0.0365656	0.0116614		0.0170205	0.0310932	0.128128	0.0079068	0.0139271	0.0136127	0.0087083	0.0424911	0.0115412	0.0440162	0.0305268	0.0086744
	100	0.0923989	0.058936	0.147437	0.10745	0.202387	0.125732	0.121654	0.182995	0.219052	0.0529087	0.0740282		0.0629078	0.0887969	0.084321	0.0277432	0.0439546	0.0452955	0.248855	0.0631852	0.0474271	0.130851	0.0801472		0.0833823	0.120367	0.266983	0.174144	0.0488073	0.0357888	0.0526197	0.0713048	0.0508164	0.0950545	0.111722	0.108282
	125	0.1876	0.080252	0.200491	0.18262	0.323611	0.181302	0.183272	0.236678	0.366877	0.117511	0.136552		0.106562	0.145735	0.176641	0.0593706	0.125335	0.0720585	0.346418	0.0516024	0.133598	0.257763	0.137567		0.103774	0.204292	0.401047	0.352506	0.174699	0.227171	0.096565	0.160414	0.100588	0.168324	0.23788	0.189551
	150	0.25027	0.100822	0.229649	0.286075	0.35632	0.205966	0.295979	0.291554	0.426072	0.148239	0.211459		0.145624	0.189107	0.276702	0.0747542	0.160735	0.145698	0.471663	0.0478155	0.252283	0.293635	0.205747		0.122993	0.242187	0.449561	0.402046	0.252894	0.344146	0.16428	0.195389	0.178676	0.206385	0.303585	0.314571
	175	0.274466	0.109062	0.231998	0.359358	0.44281	0.287448	0.40519	0.391638	0.45277	0.18016	0.269507		0.190333	0.271875	0.316088	0.119449	0.252482	0.20591	0.515768	0.0468306	0.415774	0.330325	0.287571		0.156312	0.243907	0.478922	0.452419	0.323098	0.383097	0.222452	0.263686	0.191465	0.239711	0.357805	0.394139
	200	0.274964	0.134632	0.257735	0.449122	0.487477	0.285506	0.48824	0.435902	0.465365	0.228993	0.312482		0.246693	0.491694	0.375366	0.135373	0.307821	0.305324	0.564365	0.066126	0.525457	0.344668	0.355215		0.163151	0.289792	0.524135	0.485137	0.371829	0.404617	0.26997	0.311168	0.230195	0.270793	0.42351	0.452705
	225	0.30771	0.177027	0.262719	0.487393	0.56735	0.317272	0.508354	0.465782	0.481207	0.261624	0.356529		0.302055	0.554874	0.428078	0.157332	0.370539	0.402897	0.57386	0.0973927	0.622656	0.364838	0.418747		0.179527	0.298728	0.53415	0.506315	0.422356	0.404987	0.310854	0.340003	0.247682	0.280558	0.414993	0.465735
	250	0.330908	0.193802	0.262053	0.499823	0.595967	0.348622	0.534668	0.500461	0.50305	0.271167	0.407965		0.323597	0.595666	0.452687	0.181677	0.421291	0.466845	0.60635	0.117701	0.667156	0.359594	0.469635		0.20168	0.322642	0.566609	0.548234	0.431734	0.440831	0.321369	0.37809	0.268157	0.278517	0.455609	0.470082
	275	0.341196	0.199289	0.268869	0.507133	0.603319	0.345958	0.52905	0.54331	0.48928	0.292576	0.42314		0.330561	0.636957	0.475075	0.195007	0.446639	0.526798	0.626463	0.140242	0.726	0.3393	0.477585		0.205369	0.320039	0.585299	0.556853	0.462106	0.449764	0.349063	0.363314	0.277183	0.306048	0.440184	0.488466
	300	0.366701	0.238284	0.273234	0.514818	0.646321	0.350314	0.54245	0.559401	0.475066	0.310493	0.451993		0.372689	0.682262	0.543481	0.176003	0.49813	0.48116	0.635001	0.181677	0.719202	0.355558	0.492036		0.199134	0.363377	0.594371	0.585124	0.487664	0.453686	0.360619	0.374397	0.264883	0.347527	0.464829	0.528546
Fig. 3D	VEH-SHAM	135.902	168.203	146.481	138.557	120.817	138.293
	VEH-ECS	156.314	91.086	136.222	159.928	138.726
	3 mg/kg KET-SHAM	122.063	111.661	185.168	156.224	123.296	112.619
	10 mg/kg KET-SHAM	180.417	178.275	180.821	206.661	202.015
	3 mg/kg KET-ECS	193.373	137.296	155.808	100.805	110.835	125.148
	10 mg/kg KET-ECS	157.077	164.218	143.872	148.108	106.502	129.199
Fig. 3E	VEH-SHAM	202	294	176	165	238	202	221	167	196	246
	VEH-ECS	190	251	271	219	215	174	153	210	281	168
	3 mg/kg KET-SHAM	128	190	276	216	230	256	218	168	174	304
	10 mg/kg KET-SHAM	87	140	210	104	175	169	119	213	178	106
	3 mg/kg KET-ECS	218	261	244	191	229	173	261	188	187
	10 mg/kg KET-ECS	206	282	249	185	151	209	186	255	237	168

## Sheet: Figure 4
Fig. 4		SIU (µA)	VEH-SHAM							VEH-ECS						3 mg/kg KET-SHAM						10 mg/kg KET-SHAM						3 mg/kg KET-ECS						10 mg/kg KET-ECS
Fig. 4B		75	0.0254359	0.0435723	0.0259816	0.0340965	0.0257858	0.058885	0.0098627	0.0531561	0.0310262	0.0202988	0.0134493	0.0159339		0.033292	0.0756867	0.0448539	0.0284507	0.0217599	0.0139518	0.0161743	0.0146346	0.0443214	0.0249365	0.0685227		0.0225275	0.0198919	0.011458	0.0664913	0.0475381	0.050724	0.0108777	0.0092131	0.0696564	0.0234338	0.0140473	0.0033985
		100	0.118057	0.112909	0.0276878	0.130615	0.111081	0.112284	0.0574008	0.0465625	0.164887	0.0971076	0.0275336	0.0215981		0.0427123	0.176432	0.104398	0.0357194	0.0373147	0.0405822	0.0698852	0.0127156	0.0587849	0.0902348	0.139182		0.0222223	0.0999311	0.0078791	0.284079	0.202873	0.210121	0.0685605	0.0800577	0.150313	0.0501599	0.0593706	0.0500349
		125	0.215066	0.176093	0.0222085	0.178764	0.196638	0.114448	0.0864479	0.0557177	0.2318	0.162856	0.0578724	0.0576805		0.0630635	0.269079	0.148468	0.0741854	0.0433072	0.073535	0.0859486	0.0409953	0.101383	0.184298	0.191764		0.0428911	0.149619	0.0299627	0.331735	0.252561	0.337182	0.108726	0.0888547	0.189036	0.0843949	0.138818	0.0515886
		150	0.227393	0.251015	0.0894303	0.226135	0.280046	0.142052	0.124317	0.110483	0.31852	0.218031	0.0752767	0.0908175		0.0787507	0.36823	0.184548	0.114871	0.0639852	0.103377	0.210377	0.0789851	0.10039	0.28275	0.254803		0.0698575	0.215759	0.0560691	0.381439	0.301042	0.341017	0.143511	0.154146	0.225317	0.065992	0.268823	0.1249
		175	0.263348	0.269335	0.146401	0.258706	0.33336	0.156215	0.153268	0.167449	0.325803	0.268832	0.153701	0.147139		0.113146	0.398368	0.234687	0.147511	0.107329	0.171028	0.224803	0.108402	0.152696	0.318932	0.266021		0.0671387	0.256671	0.123707	0.390341	0.344294	0.410218	0.156934	0.190971	0.242206	0.0664174	0.321637	0.138272
		200	0.276743	0.31139	0.209475	0.284729	0.392965	0.170239	0.284757	0.225432	0.363206	0.254378	0.175713	0.130657		0.13064	0.492264	0.242074	0.224457	0.151737	0.205047	0.268555	0.130805	0.151944	0.398458	0.309578		0.0975869	0.353208	0.162048	0.390699	0.373591	0.486426	0.190125	0.227319	0.251819	0.0822495	0.381895	0.228466
		225	0.27329	0.281804	0.239743	0.294217	0.432958	0.208012	0.282856	0.231545	0.429059	0.329411	0.202717	0.156918		0.14183	0.525331	0.231975	0.222029	0.163075	0.223638	0.311224	0.16596	0.177828	0.448372	0.311785		0.12343	0.362151	0.211154	0.46116	0.374908	0.526268	0.212037	0.264948	0.262784	0.234301	0.43175	0.30967
		250	0.314964	0.292562	0.376975	0.323001	0.476928	0.22024	0.315066	0.255099	0.4717	0.335758	0.214449	0.161935		0.134934	0.596298	0.265711	0.275005	0.196367	0.271341	0.320102	0.167838	0.1751	0.465189	0.342641		0.134111	0.390995	0.245694	0.433491	0.387268	0.518195	0.217079	0.285716	0.283404	0.19792	0.447758	0.369276
		275	0.340428	0.313385	0.455378	0.351119	0.48297	0.220198	0.324388	0.264735	0.43403	0.364531	0.235833	0.228235		0.170186	0.601733	0.256625	0.301209	0.199391	0.29525	0.268277	0.195664	0.173919	0.5256	0.343483		0.169442	0.417776	0.266446	0.434995	0.402569	0.527942	0.241565	0.275305	0.263949	0.261286	0.488013	0.459428
		300	0.349463	0.341174	0.465185	0.340049	0.484406	0.246457	0.380277	0.312861	0.481947	0.354361	0.260481	0.264756		0.169474	0.647259	0.265004	0.33113	0.22977	0.35704	0.361605	0.221072	0.193589	0.547758	0.348394		0.182218	0.485285	0.266696	0.43179	0.39333	0.606794	0.242113	0.303516	0.276656	0.281465	0.505242	0.516496
Fig. 4E		VEH-SHAM	150.478	150.272	120.186	147.138	164.181	145.895	128.298
		VEH-ECS	133.996	183.845	137.077	143.756	136.912
		3 mg/kg KET-SHAM	151.593	137.596	141.009	180.176	116.498	151.53
		10 mg/kg KET-SHAM	197.321	239.518	183.725	167.612	173.805
		3 mg/kg KET-ECS	217.334	198.514	157.021	168.211	188.156	196.23
		10 mg/kg KET-ECS	171.489	222.016	160.903	171.653	191.832	206.083
Fig. 4F	Training	VEH-SHAM	11	12	10	8	16	6	13	7	12	9
		VEH-ECS	8	3	6	5	27	9	8	7	6	17
		3 mg/kg KET-SHAM	13	4	10	13	9	13	13	18	7	10
		10 mg/kg KET-SHAM	12	6	8	10	15	20	19	4	24	5
		3 mg/kg KET-ECS	4	4	8	9	20	20	2	11	21	4
		10 mg/kg KET-ECS	15	14	16	8	5	11	16	11	17	5
	Retention	VEH-SHAM	106	108	19	256	317	210	117	18	74	340
		VEH-ECS	7	13	288	219	55	324	203	33	236	153
		3 mg/kg KET-SHAM	282	18	26	99	293	184	40	6	309	353
		10 mg/kg KET-SHAM	16	210	49	281	31	213	121	189	56	291
		3 mg/kg KET-ECS	33	23	10	191	67	328	236	132	227	326
		10 mg/kg KET-ECS	11	15	149	312	33	370	227	72	312	147
Fig. 4G		VEH-SHAM	185	243	205	160	234	213	192	196	209	196
		VEH-ECS	209	239	196	216	223	194	282	173	127	190
		3 mg/kg KET-SHAM	228	170	196	192	193	166	195	254	203	277
		10 mg/kg KET-SHAM	111	190	139	160	124	117	234	111	90	211
		3 mg/kg KET-ECS	136	134	134	147	95	193	134	141	130	160
		10 mg/kg KET-ECS	58	121	64	73	165	132	92	71	75

## Sheet: Figure 5
Fig. 5	SIU (µA)	VEH-SHAM						VEH-ECS						KET-SHAM						KET-ECS
Fig. 5B	75	0.0323024	0.0118048	0.0150299	0.0483473	0.025718		0.0073242	0.0550704	0.0325845	0.042142	0.015416		0.0408874	0.0387712	0.0584026	0.0464299	0.0382025		0.0229992	0.0298772	0.0654463	0.0234246
	100	0.170482	0.033389	0.165079	0.0456654	0.13907		0.047871	0.239384	0.070061	0.0563465	0.0247655		0.086374	0.0749692	0.116263	0.104956	0.116723		0.0998503	0.120207	0.121747	0.0380083
	125	0.25693	0.22103	0.258116	0.0406901	0.158754		0.0939109	0.296172	0.120743	0.112406	0.0396821		0.152067	0.15161	0.27353	0.175331	0.181684		0.147451	0.164326	0.231101	0.122006
	150	0.319288	0.337816	0.302075	0.0775517	0.213796		0.224068	0.369142	0.161773	0.161306	0.118982		0.193102	0.204613	0.279778	0.264609	0.270996		0.217059	0.212775	0.320203	0.152477
	175	0.424453	0.43876	0.32108	0.173543	0.257131		0.283189	0.427496	0.206974	0.191299	0.147095		0.227945	0.229895	0.307916	0.301572	0.286421		0.263739	0.264849	0.369438	0.21133
	200	0.448895	0.520824	0.363714	0.211607	0.279728		0.341006	0.455319	0.263115	0.2388	0.257171		0.307389	0.311959	0.332928	0.36847	0.337053		0.331964	0.296825	0.430122	0.210359
	225	0.492387	0.561676	0.359816	0.224868	0.290458		0.364255	0.498679	0.310338	0.272136	0.262433		0.341674	0.29557	0.362009	0.360391	0.357333		0.37591	0.313808	0.49407	0.260768
	250	0.567997	0.610157	0.390008	0.296529	0.326538		0.387573	0.510621	0.349782	0.274684	0.319075		0.345351	0.316329	0.403399	0.386744	0.381816		0.412498	0.358729	0.48732	0.26418
	275	0.583163	0.627982	0.402062	0.299054	0.322626		0.358041	0.530106	0.372074	0.280678	0.335009		0.363782	0.312347	0.353671	0.411328	0.381941		0.419788	0.348173	0.508867	0.276554
	300	0.593243	0.713251	0.405794	0.324041	0.349919		0.410434	0.587685	0.400153	0.316825	0.377077		0.363131	0.321253	0.383128	0.460085	0.387844		0.460503	0.357451	0.52641	0.301393
Fig. 5E	VEH-SHAM	124.443	187.295	139.047	147.066	144.71
	VEH-ECS	130.58	149.185	153.898	142.142	147.233
	KET-SHAM	147.34	145.371	152.236	143.612	127.02
	KET-ECS	159.012	186.022	188.134	191.469
Fig. 5F	VEH-SHAM	270	222	121	254	122	159	253	206	243
	VEH-ECS	204	152	289	279	215	174	188	308		142
	KET-SHAM	188	207	259	259	283	272	85	249	133	220
	KET-ECS	71	183	122	143	106	216	124	74	135	118

## Sheet: Figure S1
Fig. S1	Treatment	Paired pulse ratio (PPR)
Fig. S1A	VEH	1.46149	1.21177	1.3551	1.52567	1.48415	1.45041
	1xKET	1.2159	1.56519	1.44534	1.641	1.49814
	6xKET	1.45072	1.47242	1.35413	1.3235	1.25814
Fig. S1B	7xSham	1.36741	1.48615	1.56133	1.48832	1.47426	1.36115
	7xECS	1.65279	1.50078	1.33804	1.48663	1.56394	1.69524
Fig. S1C	VEH-SHAM	1.33346	1.46379	1.34067	1.81356	1.45971	1.38954
	VEH-ECS	1.35384	1.33358	1.40604	1.34669	1.67139
	3 mg/kg KET-SHAM	1.49616	1.48873	1.4775	1.77616	1.56847	1.41109
	10 mg/kg KET-SHAM	1.40146	1.44382	1.60406	1.45308	1.59678
	3 mg/kg KET-ECS	1.39545	1.48752	1.62372	1.38254	1.33588	1.44174
	10 mg/kg KET-ECS	1.37999	1.35068	1.45552	1.46428	1.39782	1.59062
Fig. S1D	VEH-SHAM	1.41744	1.5892	1.55291	1.4942	1.45801	1.3808	1.39651
	VEH-ECS	1.34267	1.6411	1.40309	1.37327	1.50989
	3 mg/kg KET-SHAM	1.50434	1.43243	1.45665	1.53974	1.28305	1.53846
	10 mg/kg KET-SHAM	1.62927	1.60631	1.5056	1.44765	1.47596
	3 mg/kg KET-ECS	1.71322	1.5348	1.54559	1.38316	1.38419	1.37375
	10 mg/kg KET-ECS	1.53906	1.36562	1.43658	1.58019	1.55541	1.55491
Fig. S1E	VEH-SHAM	1.40543	1.41658	1.42967	1.56031	1.46732
	VEH-ECS	1.53544	1.3251	1.35217	1.44496	1.5261
	KET-SHAM	1.44777	1.31039	1.49407	1.51259	1.45687
	KET-ECS	1.42425	1.47556	1.40165	1.46259

## Sheet: Figure S2
Fig. S2
Fig. S2A	7xSham	171.518	165.336	163.335	173.4	184.23	138.288
	7xECS	69.7885	116.54	137.468	137.527	149.743	93.4093
Fig. S2B	Naïve	7	6	12	12	14	2	5	9
	7xSham	9	10	18	4	12	9	7	12	2	10
	7xECS	9	11	6	5	2	3	14	6	13	18
Fig. S2C	Naïve	221	111	188	322	204	42	350	30
	7xSham	309	178	19	96	392	214	160	262	115	84
	7xECS	102	20	26	31	60	31	75	35	18	71
Fig. S2D	7xSham	1	2.5	3	-0.4	1.3	0
	7xECS	-0.7	0.3	-0.1	3.3	1.6	-0.6

## Sheet: Figure S3
Fig. S3
Fig. S3A	VEH-SHAM	11	12	10	8	16	6	13	7	12	9
	VEH-ECS	8	3	6	5	27	9	8	7	6	17
	3 mg/kg KET-SHAM	13	4	10	13	9	13	13	18	7	10
	10 mg/kg KET-SHAM	12	6	8	10	15	20	19	4	24	5
	3 mg/kg KET-ECS	4	4	8	9	20	20	2	11	21	4
	10 mg/kg KET-ECS	15	14	16	8	5	11	16	11	17	5
Fig. S3B	VEH-SHAM	106	108	19	256	317	210	117	18	74	340
	VEH-ECS	7	13	288	219	55	324	203	33	236	153
	3 mg/kg KET-SHAM	282	18	26	99	293	184	40	6	309	353
	10 mg/kg KET-SHAM	16	210	49	281	31	213	121	189	56	291
	3 mg/kg KET-ECS	33	23	10	191	67	328	236	132	227	326
	10 mg/kg KET-ECS	11	15	149	312	33	370	227	72	312	147
