# Supplementary material for: Intermittent Ketamine and Neuromodulation Treatment Evoke Synergistic Antidepressant-Relevant Action
Source: Biol Psychiatry. Author manuscript; Available in PMC 2026 Jun 16. (PMC13270383; doi:10.1016/j.biopsych.2025.10.009)
Supplement: 4 [file NIHMS2184794-supplement-4.xlsx]

## Sheet: Key Resources Table
KEY RESOURCES TABLE
Resource Type	Specific Reagent or Resource	Source or Reference	Identifiers	Additional Information
Add additional rows as needed for each resource type	Include species and sex when applicable.	Include name of manufacturer, company, repository, individual, or research lab. Include PMID or DOI for references; use “this paper” if new.	Include catalog numbers, stock numbers, database IDs or accession numbers, and/or RRIDs. RRIDs are highly encouraged; search for RRIDs at https://scicrunch.org/resources.	Include any additional information or notes if necessary.
Chemical Compound or Drug	(R,S)-ketamine hydrochloride	Sigma-Aldrich	CAS: 1867-66-9, Cat # K2753
Chemical Compound or Drug	Halothane (2-Bromo-2-chloro-1,1,1-trifluoroethane)	Sigma-Aldrich	CAS: 151-67-7, Cat # B4388
Chemical Compound or Drug	Isoflurane	VetOne	CAS: 26675-46-7, Cat # 502017
Organism/Strain	Mouse: CD-1, female	Charles River Laboratories	Strain code 022 (RRID:IMSR_CRL:022)
Software; Algorithm	pClamp 10.7	Molecular Devices	RRID:SCR_011323
Software; Algorithm	Prism 10.5.0	GraphPad	RRID:SCR_002798
Software; Algorithm	R 4.4.2	R Foundation	RRID:SCR_001905
Other	ECS pulse generator	Ugo Basile	Cat #57800
